# Supplementary material for: Inflammatory Stimulation Upregulates the Receptor Transporter Protein 4 (RTP4) in SIM-A9 Microglial Cells
Source: Int J Mol Sci. 2024 Dec 21;25(24):13676. doi: 10.3390/ijms252413676 (PMC11728443; doi:10.3390/ijms252413676)
Supplement: Supplementary file 1 [file ijms-25-13676-s001.zip]

Archive with 1 entries (1 files):
- ijms-3364175-supplementary.pdf
